# Supplementary material for: Integrative Multiomics Analysis of the Heat Stress Response of Enterococcus faecium
Source: Biomolecules. 2023 Feb 25;13(3):437. doi: 10.3390/biom13030437 (PMC10046512; doi:10.3390/biom13030437)
Supplement: Supplementary file 1 [file biomolecules-13-00437-s001.zip]

Archive with 1 entries (1 files):
- biomolecules-2144734-supplementary.pdf
